# Supplementary material for: A new cave-dwelling species of Deuteraphorura from northern Italy (Collembola, Onychiuridae)
Source: Zookeys. 2018 Feb 22;(739):29–39. doi: 10.3897/zookeys.739.20923 (PMC5904445; doi:10.3897/zookeys.739.20923)
Supplement: XML Treatment for Deuteraphorura pieroluccii [file zookeys.739.20923-treatment1.xml]

<!DOCTYPE tp:taxon-treatment
  PUBLIC "-//TaxonX//DTD Taxonomic Treatment Publishing DTD v0 20100105//EN" "tax-treatment-NSO.dtd">
<tp:taxon-treatment xmlns:tp="http://www.plazi.org/taxpub"><tp:treatment-meta><kwd-group><label>Taxon classification</label><kwd><named-content xmlns:xlink="http://www.w3.org/1999/xlink" content-type="kingdom">Animalia</named-content></kwd><kwd><named-content xmlns:xlink="http://www.w3.org/1999/xlink" content-type="order">Collembola</named-content></kwd><kwd><named-content xmlns:xlink="http://www.w3.org/1999/xlink" content-type="family">Onychiuridae</named-content></kwd></kwd-group><mixed-citation publication-type="journal"><person-group><name><surname>Fanciulli</surname><given-names>Pietro Paolo</given-names></name><name><surname>Fabbri</surname><given-names>Roberto</given-names></name><name><surname>Carapelli</surname><given-names>Antonio</given-names></name></person-group><article-title>A new cave-dwelling species of <italic><tp:taxon-name><tp:taxon-name-part taxon-name-part-type="genus" reg="Deuteraphorura">Deuteraphorura</tp:taxon-name-part></tp:taxon-name></italic> from northern Italy (<tp:taxon-name><tp:taxon-name-part taxon-name-part-type="order">Collembola</tp:taxon-name-part></tp:taxon-name>, <tp:taxon-name><tp:taxon-name-part taxon-name-part-type="family">Onychiuridae</tp:taxon-name-part></tp:taxon-name>)</article-title><source>Zookeys</source><day>22</day><month>2</month><year>2018</year><volume>2018</volume><issue>739</issue><fpage>29</fpage><lpage>39</lpage><pub-id pub-id-type="doi">10.3897/zookeys.739.20923</pub-id></mixed-citation></tp:treatment-meta><tp:nomenclature><tp:taxon-name>
            <tp:taxon-name-part taxon-name-part-type="genus" reg="Deuteraphorura">Deuteraphorura</tp:taxon-name-part>
            <tp:taxon-name-part taxon-name-part-type="species" reg="pieroluccii">pieroluccii</tp:taxon-name-part>
            <object-id xmlns:xlink="http://www.w3.org/1999/xlink" content-type="zoobank" xlink:type="simple">http://zoobank.org/A8250415-1C64-4F4D-A120-EC8F2DE9913F</object-id>
          </tp:taxon-name><tp:taxon-status xmlns:xlink="http://www.w3.org/1999/xlink" xlink:type="simple">sp. n.</tp:taxon-status><xref ref-type="fig" rid="F1">Figs 1</xref><xref ref-type="fig" rid="F2">, 2</xref><xref ref-type="fig" rid="F3">, 3</xref><xref ref-type="table" rid="T1">, Tables 1</xref><xref ref-type="table" rid="T2">, 2</xref><xref ref-type="table" rid="T3">, 3</xref><xref ref-type="table" rid="T4">, 4</xref></tp:nomenclature><tp:treatment-sec sec-type="material" id="SECID0EPIAC"><title>Material examined.</title><p>Holotype female, Italy, Ravenna Province, near the locality Brisighella, Rontana Mount, 426 m asl, “Abisso Luigi <tp:taxon-name>Fantini</tp:taxon-name>” Cave (cave code ER RA 121; <named-content xmlns:xlink="http://www.w3.org/1999/xlink" content-type="dwc:verbatimCoordinates" xlink:type="simple"><named-content content-type="geo-json" specific-use="{&#34;type&#34;:&#34;Point&#34;,&#34;coordinates&#34;:[11.742178,44.223078]}" id="NCID0E2IAC" xlink:type="simple">44°13'23.08"N, 11°44'31.84"E</named-content></named-content>), hand collected, 15 October 2013, leg. Poletti, Fabbri &amp; Turri.</p><p>Paratypes: Abisso Luigi <tp:taxon-name>Fantini</tp:taxon-name> Cave, 1 female hand collected, 5 December 2013; Ravenna Province, Brisighella, locality of Monticino, 233 m asl, “Buco del Noce” Cave (cave code ER RA 107; <named-content xmlns:xlink="http://www.w3.org/1999/xlink" content-type="dwc:verbatimCoordinates" xlink:type="simple"><named-content content-type="geo-json" specific-use="{&#34;type&#34;:&#34;Point&#34;,&#34;coordinates&#34;:[11.761003,44.226300]}" id="NCID0EIJAC" xlink:type="simple">44°13'34. 68"N, 11°45'39.61"E</named-content></named-content>), 4 females hand collected, 18 September 2013, leg. Poletti, Fabbri &amp; Turri.</p><p>Holotype and five paratypes (all females) are deposited in the collembolan collection of the Department of Life Sciences, University of Siena.</p><fig id="F1" position="float" orientation="portrait"><label>Figure 1.</label><caption><p>
                <italic><tp:taxon-name><tp:taxon-name-part taxon-name-part-type="genus" reg="Deuteraphorura">Deuteraphorura</tp:taxon-name-part> <tp:taxon-name-part taxon-name-part-type="species" reg="pieroluccii">pieroluccii</tp:taxon-name-part></tp:taxon-name></italic> sp. n. <bold>A</bold> dorsal chaetotaxy <bold>B</bold> ventral chaetotaxy of the abdomen <bold>C</bold> ventral chaetotaxy of the head <bold>D</bold> chaetotaxy of the labial palp <bold>E</bold> chaetotaxy of the labrum <bold>F</bold> maxillary outer lobe <bold>G</bold> <abbrev xmlns:xlink="http://www.w3.org/1999/xlink" xlink:title="postantennal organ" id="ABBRID0EPKAC" xlink:type="simple">PAO</abbrev>.</p></caption><graphic xmlns:xlink="http://www.w3.org/1999/xlink" xlink:href="zookeys-739-029-g001.jpg" position="float" orientation="portrait" xlink:type="simple" id="oo_187104.jpg"/></fig></tp:treatment-sec><tp:treatment-sec sec-type="diagnosis" id="SECID0EYKAC"><title>Diagnosis.</title><p>Mean body length 2.7 mm. Pso formula dorsally: 32/033/33353; ventrally: 3/011/3212. Subcoxae I-III with 2 <abbrev xmlns:xlink="http://www.w3.org/1999/xlink" xlink:title="pseudocellus" id="ABBRID0E5KAC" xlink:type="simple">pso</abbrev>. <abbrev xmlns:xlink="http://www.w3.org/1999/xlink" xlink:title="sensory organ of antennal III segment" id="ABBRID0ECLAC" xlink:type="simple">AOIII</abbrev> made of five papillae, five guard chaetae, two small rods, two ribbed sensory clubs, and 1 <abbrev xmlns:xlink="http://www.w3.org/1999/xlink" xlink:title="microsensillum" id="ABBRID0EGLAC" xlink:type="simple">ms</abbrev>. <abbrev xmlns:xlink="http://www.w3.org/1999/xlink" xlink:title="postantennal organ" id="ABBRID0EKLAC" xlink:type="simple">PAO</abbrev> with 21–22 compound vesicles, unpaired <abbrev xmlns:xlink="http://www.w3.org/1999/xlink" xlink:title="unpaired chaeta on area frontalis of the head" id="ABBRID0EOLAC" xlink:type="simple">d0</abbrev> chaeta present on the head. <abbrev xmlns:xlink="http://www.w3.org/1999/xlink" xlink:title="abdominal segment" id="ABBRID0ESLAC" xlink:type="simple">Abd</abbrev>. IV and VI with unpaired <abbrev xmlns:xlink="http://www.w3.org/1999/xlink" xlink:title="unpaired chaeta on abdominal terga IV and VI" id="ABBRID0EWLAC" xlink:type="simple">p0</abbrev> chaeta. Without anal spines.</p></tp:treatment-sec><tp:treatment-sec sec-type="description" id="SECID0E1LAC"><title>Description.</title><p>Average length 2.7 mm (2.4–3.1mm), body shape cylindrical with fine and uniform cuticle granulation. Colour in alcohol white. Length of Ants I, II, III and IV 65 μm, 120 μm, 130 μm and 170 μm, respectively. Antennae shorter than head (<abbrev xmlns:xlink="http://www.w3.org/1999/xlink" xlink:title="antennal segment" id="ABBRID0EAMAC" xlink:type="simple">Ant</abbrev>/head diagonal ratio = 0.8). Area antennalis clearly -marked. <abbrev xmlns:xlink="http://www.w3.org/1999/xlink" xlink:title="antennal segment" id="ABBRID0EEMAC" xlink:type="simple">Ant</abbrev>. IV with sub-apical organite and one <abbrev xmlns:xlink="http://www.w3.org/1999/xlink" xlink:title="microsensillum" id="ABBRID0EIMAC" xlink:type="simple">ms</abbrev> at its base in ventro-lateral position. Sensilla on <abbrev xmlns:xlink="http://www.w3.org/1999/xlink" xlink:title="antennal segment" id="ABBRID0EMMAC" xlink:type="simple">Ant</abbrev>. IV not clearly distinguishable from ordinary chaetae (Fig. <xref ref-type="fig" rid="F2">2B</xref>). <abbrev xmlns:xlink="http://www.w3.org/1999/xlink" xlink:title="antennal segment" id="ABBRID0EUMAC" xlink:type="simple">Ant</abbrev>. I, II and III with 8–9, 13–14, and 18–19 chaetae, respectively (Fig. <xref ref-type="fig" rid="F2">2A</xref>). <abbrev xmlns:xlink="http://www.w3.org/1999/xlink" xlink:title="sensory organ of antennal III segment" id="ABBRID0E3MAC" xlink:type="simple">AOIII</abbrev> consisting of two ribbed sensory organs, two sensory rods, five papillae and five guard chaetae (Fig. <xref ref-type="fig" rid="F2">2D</xref>). Ms on <abbrev xmlns:xlink="http://www.w3.org/1999/xlink" xlink:title="antennal segment" id="ABBRID0EENAC" xlink:type="simple">Ant</abbrev>. III in ventro-lateral position below the level of the last guard chaeta of <abbrev xmlns:xlink="http://www.w3.org/1999/xlink" xlink:title="sensory organ of antennal III segment" id="ABBRID0EINAC" xlink:type="simple">AOIII</abbrev> (Fig. <xref ref-type="fig" rid="F2">2A</xref>). <abbrev xmlns:xlink="http://www.w3.org/1999/xlink" xlink:title="postantennal organ" id="ABBRID0EQNAC" xlink:type="simple">PAO</abbrev> consists of 21–22 compound vesicles arranged in two parallel rows (Fig. <xref ref-type="fig" rid="F1">1G</xref>). Labrum with 5/4/2 chaetae as in Fig. <xref ref-type="fig" rid="F1">1C</xref>; labium (submentum) with 4 + 4 chaetae (Fig. <xref ref-type="fig" rid="F1">1E</xref>), basolateral field (mentum) with five chaetae; maxillary outer lobe with one basal chaeta and two sub-lobal hairs (Fig. <xref ref-type="fig" rid="F1">1F</xref>). Labial palp of AB type according to <xref ref-type="bibr" rid="B10">Fjellberg (1999)</xref> with six proximal chaetae; labial papillae A, B, C, D, and E with 1, 4, 0, 3, and 3 chaetae respectively (Fig. <xref ref-type="fig" rid="F1">1D</xref>), 6+6 postlabial setae along the ventral groove. Mandibles with strong molar plate and four apical teeth, jaws not clearly distinguishable in the preparations. <abbrev xmlns:xlink="http://www.w3.org/1999/xlink" xlink:title="ventral tube" id="ABBRID0EMOAC" xlink:type="simple">VT</abbrev> with 8–9 + 8–9 abdominal lateral chaetae, without basal chaeta (Fig. <xref ref-type="fig" rid="F3">3D</xref>). Body chaetae differentiated into meso- and macrochaetae; <abbrev xmlns:xlink="http://www.w3.org/1999/xlink" xlink:title="thoracic segment" id="ABBRID0EUOAC" xlink:type="simple">Th</abbrev>.II – III with lateral <abbrev xmlns:xlink="http://www.w3.org/1999/xlink" xlink:title="microsensillum" id="ABBRID0EYOAC" xlink:type="simple">ms</abbrev>. Dorsal chaetotaxy as in Fig. <xref ref-type="fig" rid="F1">1A</xref>, Tables <xref ref-type="table" rid="T1">1</xref>–<xref ref-type="table" rid="T3">3</xref>. Dorsal cephalic chaeta <abbrev xmlns:xlink="http://www.w3.org/1999/xlink" xlink:title="unpaired chaeta on area frontalis of the head" id="ABBRID0EIPAC" xlink:type="simple">d0</abbrev> present (Fig. <xref ref-type="fig" rid="F1">1A</xref>). <abbrev xmlns:xlink="http://www.w3.org/1999/xlink" xlink:title="abdominal segment" id="ABBRID0EQPAC" xlink:type="simple">Abd</abbrev>. IV and V with <abbrev xmlns:xlink="http://www.w3.org/1999/xlink" xlink:title="unpaired chaeta on abdominal terga IV and VI" id="ABBRID0EUPAC" xlink:type="simple">p0</abbrev> chaeta; anal spines absent. Extra chaetae and both left and right asymmetries have been observed. M/s ratio = 3.57 on Adb. V. Thoracic sterna without ventral chaetae. Ventral chaetotaxy of head and abdomen as in Fig. <xref ref-type="fig" rid="F1">1C, B</xref>. Furca reduced to a small papilla with 2 + 2 chaetae. Female genital plate with 25–27 chaetae (Fig. <xref ref-type="fig" rid="F3">3D</xref>). Tibiotarsi I, II and III with 18, 18, and 17 chaetae respectively; distal whorl with nine chaetae (Fig. <xref ref-type="fig" rid="F3">3B</xref>). Claw not elongated, without inner tooth; slender empodial appendage, without inner basal lamella, reaching 9/10 of the inner edge of the claw (Fig. <xref ref-type="fig" rid="F3">3B</xref>). Each subcoxa, coxa, trochanter, and femur with 5, 14–15, 7–9, and 12–15 chaetae respectively (Fig. <xref ref-type="fig" rid="F3">3A</xref>). Pso formula dorsally: 32/033/33353; ventrally: 3/011/3212; Subcoxae with two <abbrev xmlns:xlink="http://www.w3.org/1999/xlink" xlink:title="pseudocellus" id="ABBRID0ENAAE" xlink:type="simple">pso</abbrev> each. Parapseudocelli on sterna and femora weakly visible.</p><fig id="F2" position="float" orientation="portrait"><label>Figure 2.</label><caption><p>
                <italic><tp:taxon-name><tp:taxon-name-part taxon-name-part-type="genus" reg="Deuteraphorura">Deuteraphorura</tp:taxon-name-part> <tp:taxon-name-part taxon-name-part-type="species" reg="pieroluccii">pieroluccii</tp:taxon-name-part></tp:taxon-name></italic> sp. n. <bold>A</bold> chaetotaxy of <abbrev xmlns:xlink="http://www.w3.org/1999/xlink" xlink:title="antennal segment" id="ABBRID0EGBAE" xlink:type="simple">Ant</abbrev>. I-III <bold>B</bold> dorsal chaetotaxy of <abbrev xmlns:xlink="http://www.w3.org/1999/xlink" xlink:title="antennal segment" id="ABBRID0EMBAE" xlink:type="simple">Ant</abbrev>. IV (s – sensillum) <bold>C</bold> ventral chaetotaxy of <abbrev xmlns:xlink="http://www.w3.org/1999/xlink" xlink:title="antennal segment" id="ABBRID0ESBAE" xlink:type="simple">Ant</abbrev>. IV <bold>D</bold> antennal organ III.</p></caption><graphic xmlns:xlink="http://www.w3.org/1999/xlink" xlink:href="zookeys-739-029-g002.jpg" position="float" orientation="portrait" xlink:type="simple" id="oo_187106.jpg"/></fig><table-wrap id="T1" position="float" orientation="portrait"><label>Table 1.</label><caption><p>
                <italic><tp:taxon-name><tp:taxon-name-part taxon-name-part-type="genus" reg="Deuteraphorura">Deuteraphorura</tp:taxon-name-part> <tp:taxon-name-part taxon-name-part-type="species" reg="pieroluccii">pieroluccii</tp:taxon-name-part></tp:taxon-name></italic> sp. n. Dorsal chaetotaxy of the head. Abbreviations: m micro-mesochaetae; M macrochaetae.</p></caption><table id="TID0EZHAC" rules="all"><tbody><tr><th rowspan="1" colspan="1">row</th><th rowspan="1" colspan="1"/></tr><tr><td rowspan="1" colspan="1">d</td><td rowspan="1" colspan="1">m0, m1, m2, m3, m4</td></tr><tr><td rowspan="1" colspan="1">sd</td><td rowspan="1" colspan="1">m1, m2, m3, m3’, m4, M5</td></tr><tr><td rowspan="1" colspan="1">sd’</td><td rowspan="1" colspan="1">m1, M2, m3, m4</td></tr><tr><td rowspan="1" colspan="1">v</td><td rowspan="1" colspan="1">m1, m2, m3, M4</td></tr><tr><td rowspan="1" colspan="1">ca</td><td rowspan="1" colspan="1">M5</td></tr><tr><td rowspan="1" colspan="1">cm</td><td rowspan="1" colspan="1">m3, m4</td></tr><tr><td rowspan="1" colspan="1">cb</td><td rowspan="1" colspan="1">m1, m2, m5, m6</td></tr><tr><td rowspan="1" colspan="1">cp</td><td rowspan="1" colspan="1">m1, m4, m6</td></tr><tr><td rowspan="1" colspan="1">p</td><td rowspan="1" colspan="1">m1, m2, m3, m4, m5</td></tr><tr><td rowspan="1" colspan="1">g</td><td rowspan="1" colspan="1">approx. 10 chaetae.</td></tr></tbody></table></table-wrap><table-wrap id="T2" position="float" orientation="portrait"><label>Table 2.</label><caption><p>
                <italic><tp:taxon-name><tp:taxon-name-part taxon-name-part-type="genus" reg="Deuteraphorura">Deuteraphorura</tp:taxon-name-part> <tp:taxon-name-part taxon-name-part-type="species" reg="pieroluccii">pieroluccii</tp:taxon-name-part></tp:taxon-name></italic> sp. n. Dorsal chaetotaxy of the thorax. Abbreviations: m micro-mesochaetae; M macrochaetae;* – sometimes absent; ⚫ – variable in length.</p></caption><table id="TID0EPMAC" rules="all"><tbody><tr><th rowspan="1" colspan="1">row</th><th rowspan="1" colspan="1">Thorax I</th><th rowspan="1" colspan="1">Thorax II</th><th rowspan="1" colspan="1">Thorax III</th></tr><tr><td rowspan="1" colspan="1">a</td><td rowspan="1" colspan="1">m2, m4, m6</td><td rowspan="1" colspan="1">m2, m4, m5, m6, M7</td><td rowspan="1" colspan="1">m2, m3, m4, m5, m6, M7</td></tr><tr><td rowspan="1" colspan="1">m</td><td rowspan="1" colspan="1"/><td rowspan="1" colspan="1">m1, m2, m3*, m4 (m4’), M6⚫, M7</td><td rowspan="1" colspan="1">m1, m2, m3, m4, M6⚫, M7⚫</td></tr><tr><td rowspan="1" colspan="1">ca</td><td rowspan="1" colspan="1"/><td rowspan="1" colspan="1">m5, m6, M7</td><td rowspan="1" colspan="1">m5, M7</td></tr><tr><td rowspan="1" colspan="1">cp</td><td rowspan="1" colspan="1"/><td rowspan="1" colspan="1">m1, m2, m4, m6, M7</td><td rowspan="1" colspan="1">m1, m2, m4, m5, M7</td></tr><tr><td rowspan="1" colspan="1">p</td><td rowspan="1" colspan="1">M1, m2, m3, m4, M5, m6, M7</td><td rowspan="1" colspan="1">m1, m2, M3, m4, M5, m6, m7</td><td rowspan="1" colspan="1">m1, m2, M3, m4, M5, m6 (m6’), M7</td></tr></tbody></table></table-wrap><table-wrap id="T3" position="float" orientation="portrait"><label>Table 3.</label><caption><p>
                <italic><tp:taxon-name><tp:taxon-name-part taxon-name-part-type="genus" reg="Deuteraphorura">Deuteraphorura</tp:taxon-name-part> <tp:taxon-name-part taxon-name-part-type="species" reg="pieroluccii">pieroluccii</tp:taxon-name-part></tp:taxon-name></italic> sp. n. Dorsal chaetotaxy of the abdomen. Abbreviations: m micro-mesochaetae; M macrochaetae; * – sometimes absent.</p></caption><table id="TID0EFBAE" rules="all"><tbody><tr><th rowspan="1" colspan="1">row</th><th rowspan="1" colspan="1">Abdomen I</th><th rowspan="1" colspan="1">Abdomen II</th><th rowspan="1" colspan="1">Abdomen III</th></tr><tr><td rowspan="1" colspan="1">a</td><td rowspan="1" colspan="1">m1, m2, m5, m6, m7</td><td rowspan="1" colspan="1">m1, m2, m4, m5*, m6, m7</td><td rowspan="1" colspan="1">m3, m5, m7</td></tr><tr><td rowspan="1" colspan="1">m</td><td rowspan="1" colspan="1">m1, m2, m3, M7</td><td rowspan="1" colspan="1">m1, m2*, m4, M7</td><td rowspan="1" colspan="1">m1, m2, m4, m5, M7, M8</td></tr><tr><td rowspan="1" colspan="1">ca</td><td rowspan="1" colspan="1">m4, m5, M7</td><td rowspan="1" colspan="1">m5, M7</td><td rowspan="1" colspan="1">m1, m4, M7, m8</td></tr><tr><td rowspan="1" colspan="1">p</td><td rowspan="1" colspan="1">m1, m2, m3, M4, m5, m6, M7</td><td rowspan="1" colspan="1">m1, m2, m3, M4, m5, M6, M7</td><td rowspan="1" colspan="1">m1, m2, m3, M4, m4’, m5, m6, M7, m8</td></tr><tr><td rowspan="1" colspan="1">
                    <bold>row</bold>
                  </td><td rowspan="1" colspan="1">
                    <bold>Abdomen IV</bold>
                  </td><td rowspan="1" colspan="1">
                    <bold>Abdomen V</bold>
                  </td><td rowspan="1" colspan="1">
                    <bold>Abdomen VI</bold>
                  </td></tr><tr><td rowspan="1" colspan="1">a</td><td rowspan="1" colspan="1">m1, m3, m4, m5, m6, m7, M8</td><td rowspan="1" colspan="1"/><td rowspan="1" colspan="1"/></tr><tr><td rowspan="1" colspan="1">m</td><td rowspan="1" colspan="1">m1, M2, m3, m4, m5, m6, M7, m8</td><td rowspan="1" colspan="1">m2, m3, m5, m6, M7</td><td rowspan="1" colspan="1"/></tr><tr><td rowspan="1" colspan="1">ca</td><td rowspan="1" colspan="1">m1, m2, m3, m4, m5, m6, m7</td><td rowspan="1" colspan="1">m2, m3, m4, m5</td><td rowspan="1" colspan="1"/></tr><tr><td rowspan="1" colspan="1">p</td><td rowspan="1" colspan="1">m0, m1, m3, M5, m6, m7, M8</td><td rowspan="1" colspan="1">m1, m2, m3s, M5, m6, M7</td><td rowspan="1" colspan="1">M0, m1, M2, m3, m4</td></tr></tbody></table></table-wrap></tp:treatment-sec><tp:treatment-sec sec-type="etymology" id="SECID0EONAE"><title>Etymology.</title><p>The species name is derived from Piero Lucci, former President of the Speleological Federation of Emilia-Romagna Region and current President of Speleo GAM Mezzano Caving Club. He was the coordinator of the speleological research project framework in which the new species was found.</p><!--PageBreak--></tp:treatment-sec><tp:treatment-sec sec-type="ecology" id="SECID0EUNAE"><title>Ecology.</title><p>The new species does not show particular morphological adaptations to the cave life; the claws, as well as the legs, the antennae and their sensillae are of normal shape, not elongated as is usually observed in the troglobitic species. However, to define whether or not a species is a true troglobitic species many other aspects of their biology and ecophysiology should be considered (<xref ref-type="bibr" rid="B19">Thibaud 1986</xref>), which at the moment cannot be ascertained. Specimens were collected in the two caves on winter bat guano in the internal part of the cave (aphotic with stable conditions). The quantity of guano in the caves is significant and is laid from more than one species of <tp:taxon-name><tp:taxon-name-part taxon-name-part-type="order">Chiroptera</tp:taxon-name-part></tp:taxon-name>. <italic><tp:taxon-name><tp:taxon-name-part taxon-name-part-type="genus" reg="Deuteraphorura">Deuteraphorura</tp:taxon-name-part> <tp:taxon-name-part taxon-name-part-type="species" reg="pieroluccii">pieroluccii</tp:taxon-name-part></tp:taxon-name></italic> sp. n. is to be considered as a guanobic element. The type locality of the new species is approximately 135 km from the type locality of <italic><tp:taxon-name><tp:taxon-name-part taxon-name-part-type="genus" reg="Deuteraphorura">D.</tp:taxon-name-part> <tp:taxon-name-part taxon-name-part-type="species" reg="frasassii">frasassii</tp:taxon-name-part></tp:taxon-name></italic> (Fanciulli, 1999) (Frasassi Caves, Ancona, Italy).</p></tp:treatment-sec><tp:treatment-sec sec-type="discussion" id="SECID0EZOAE"><title>Discussion.</title><p>The new species belongs to the group of <italic><tp:taxon-name><tp:taxon-name-part taxon-name-part-type="genus" reg="Deuteraphorura">Deuteraphorura</tp:taxon-name-part></tp:taxon-name></italic> without pseudocelli on the <abbrev xmlns:xlink="http://www.w3.org/1999/xlink" xlink:title="thoracic segment" id="ABBRID0EGPAE" xlink:type="simple">Th</abbrev>. I tergum. This character is typical of several <italic><tp:taxon-name><tp:taxon-name-part taxon-name-part-type="genus" reg="Deuteraphorura">Deuteraphorura</tp:taxon-name-part></tp:taxon-name></italic> species included in the updated identification key proposed by <xref ref-type="bibr" rid="B21">Weiner and Fiera (2014)</xref>. Six species possess the same dorsal <abbrev xmlns:xlink="http://www.w3.org/1999/xlink" xlink:title="pseudocellus" id="ABBRID0EVPAE" xlink:type="simple">pso</abbrev> formula as <italic><tp:taxon-name><tp:taxon-name-part taxon-name-part-type="genus" reg="Deuteraphorura">Deuteraphorura</tp:taxon-name-part> <tp:taxon-name-part taxon-name-part-type="species" reg="pieroluccii">pieroluccii</tp:taxon-name-part></tp:taxon-name></italic> sp. n. (32/033/33353): <italic><tp:taxon-name><tp:taxon-name-part taxon-name-part-type="genus" reg="Deuteraphorura">D.</tp:taxon-name-part> <tp:taxon-name-part taxon-name-part-type="species" reg="bosnaria">bosnaria</tp:taxon-name-part></tp:taxon-name></italic> (Gisin, 1964), <italic><tp:taxon-name><tp:taxon-name-part taxon-name-part-type="genus" reg="Deuteraphorura">D.</tp:taxon-name-part> <tp:taxon-name-part taxon-name-part-type="species" reg="frasassii">frasassii</tp:taxon-name-part></tp:taxon-name></italic> (Fanciulli, 1999), <italic><tp:taxon-name><tp:taxon-name-part taxon-name-part-type="genus" reg="Deuteraphorura">D.</tp:taxon-name-part> <tp:taxon-name-part taxon-name-part-type="species" reg="ossaria">ossaria</tp:taxon-name-part></tp:taxon-name></italic> (Gisin, 1964), <italic><tp:taxon-name><tp:taxon-name-part taxon-name-part-type="genus" reg="Deuteraphorura">D.</tp:taxon-name-part> <tp:taxon-name-part taxon-name-part-type="species" reg="scotaria">scotaria</tp:taxon-name-part></tp:taxon-name></italic> (Gisin, 1954), <italic><tp:taxon-name><tp:taxon-name-part taxon-name-part-type="genus" reg="Deuteraphorura">D.</tp:taxon-name-part> <tp:taxon-name-part taxon-name-part-type="species" reg="silesiaca">silesiaca</tp:taxon-name-part></tp:taxon-name></italic> (Dunger, 1977), and <italic><tp:taxon-name><tp:taxon-name-part taxon-name-part-type="genus" reg="Deuteraphorura">D.</tp:taxon-name-part> <tp:taxon-name-part taxon-name-part-type="species" reg="dianae">dianae</tp:taxon-name-part></tp:taxon-name></italic> Weiner &amp; Fiera, 2014. However, five of them differ from the new species by their ventral <abbrev xmlns:xlink="http://www.w3.org/1999/xlink" xlink:title="pseudocellus" id="ABBRID0EGSAE" xlink:type="simple">pso</abbrev> formulae: <italic><tp:taxon-name><tp:taxon-name-part taxon-name-part-type="genus" reg="Deuteraphorura">D.</tp:taxon-name-part> <tp:taxon-name-part taxon-name-part-type="species" reg="bosnaria">bosnaria</tp:taxon-name-part></tp:taxon-name></italic> 3/022/3212; <italic><tp:taxon-name><tp:taxon-name-part taxon-name-part-type="genus" reg="Deuteraphorura">D.</tp:taxon-name-part> <tp:taxon-name-part taxon-name-part-type="species" reg="ossaria">ossaria</tp:taxon-name-part></tp:taxon-name></italic> 3/022/3222; <italic><tp:taxon-name><tp:taxon-name-part taxon-name-part-type="genus" reg="Schaefferia">S.</tp:taxon-name-part> <tp:taxon-name-part taxon-name-part-type="species" reg="scotaria">scotaria</tp:taxon-name-part></tp:taxon-name></italic> 2/022/2212; <italic><tp:taxon-name><tp:taxon-name-part taxon-name-part-type="genus" reg="Deuteraphorura">D.</tp:taxon-name-part> <tp:taxon-name-part taxon-name-part-type="species" reg="silesiaca">silesiaca</tp:taxon-name-part></tp:taxon-name></italic> 2/011/1212; <italic><tp:taxon-name><tp:taxon-name-part taxon-name-part-type="genus" reg="Deuteraphorura">D.</tp:taxon-name-part> <tp:taxon-name-part taxon-name-part-type="species" reg="dianae">dianae</tp:taxon-name-part></tp:taxon-name></italic> 3/011/3112. <italic><tp:taxon-name><tp:taxon-name-part taxon-name-part-type="genus" reg="Deuteraphorura">Deuteraphorura</tp:taxon-name-part> <tp:taxon-name-part taxon-name-part-type="species" reg="caprelleana">caprelleana</tp:taxon-name-part></tp:taxon-name></italic> <xref ref-type="bibr" rid="B9">Fanciulli et al., 2010</xref> and <italic><tp:taxon-name><tp:taxon-name-part taxon-name-part-type="genus" reg="Deuteraphorura">D.</tp:taxon-name-part> <tp:taxon-name-part taxon-name-part-type="species" reg="pseudobosnaria">pseudobosnaria</tp:taxon-name-part></tp:taxon-name></italic> (Dallai, 1970) are similar to new species in their ventral <abbrev xmlns:xlink="http://www.w3.org/1999/xlink" xlink:title="pseudocellus" id="ABBRID0E2UAE" xlink:type="simple">pso</abbrev> formulae (3/011/3212), but differ in the dorsal <abbrev xmlns:xlink="http://www.w3.org/1999/xlink" xlink:title="pseudocellus" id="ABBRID0E6UAE" xlink:type="simple">pso</abbrev> formulae (<italic><tp:taxon-name><tp:taxon-name-part taxon-name-part-type="genus" reg="Deuteraphorura">D.</tp:taxon-name-part> <tp:taxon-name-part taxon-name-part-type="species" reg="caprelleana">caprelleana</tp:taxon-name-part></tp:taxon-name></italic>: 32/033/33354; <italic><tp:taxon-name><tp:taxon-name-part taxon-name-part-type="genus" reg="Deuteraphorura">D.</tp:taxon-name-part> <tp:taxon-name-part taxon-name-part-type="species" reg="pseudobosnaria">pseudobosnaria</tp:taxon-name-part></tp:taxon-name></italic>: 33/033/33353). The dorsal and ventral <abbrev xmlns:xlink="http://www.w3.org/1999/xlink" xlink:title="pseudocellus" id="ABBRID0EZVAE" xlink:type="simple">pso</abbrev> formulae of the new species correspond to <italic><tp:taxon-name><tp:taxon-name-part taxon-name-part-type="genus" reg="Deuteraphorura">D.</tp:taxon-name-part> <tp:taxon-name-part taxon-name-part-type="species" reg="frasassii">frasassii</tp:taxon-name-part></tp:taxon-name></italic> (Fanciulli, 1999) which may be distinguished by body size (2.6–3.1 mm in <italic><tp:taxon-name><tp:taxon-name-part taxon-name-part-type="genus" reg="Deuteraphorura">Deuteraphorura</tp:taxon-name-part> <tp:taxon-name-part taxon-name-part-type="species" reg="pieroluccii">pieroluccii</tp:taxon-name-part></tp:taxon-name></italic> sp. n. vs. 1.3–1.6 mm in <italic><tp:taxon-name><tp:taxon-name-part taxon-name-part-type="genus" reg="Deuteraphorura">D.</tp:taxon-name-part> <tp:taxon-name-part taxon-name-part-type="species" reg="frasassii">frasassii</tp:taxon-name-part></tp:taxon-name></italic>), number of distal chaetae on ventral tube (8–9 + 8–9 in <italic><tp:taxon-name><tp:taxon-name-part taxon-name-part-type="genus" reg="Deuteraphorura">Deuteraphorura</tp:taxon-name-part> <tp:taxon-name-part taxon-name-part-type="species" reg="pieroluccii">pieroluccii</tp:taxon-name-part></tp:taxon-name></italic> sp. n. vs. 6–7 + 6–7 in <italic><tp:taxon-name><tp:taxon-name-part taxon-name-part-type="genus" reg="Deuteraphorura">D.</tp:taxon-name-part> <tp:taxon-name-part taxon-name-part-type="species" reg="frasassii">frasassii</tp:taxon-name-part></tp:taxon-name></italic>), number of postlabial setae along the ventral groove (6+6 in <italic><tp:taxon-name><tp:taxon-name-part taxon-name-part-type="genus" reg="Deuteraphorura">Deuteraphorura</tp:taxon-name-part> <tp:taxon-name-part taxon-name-part-type="species" reg="pieroluccii">pieroluccii</tp:taxon-name-part></tp:taxon-name></italic> sp. n. vs 4+4 in <italic><tp:taxon-name><tp:taxon-name-part taxon-name-part-type="genus" reg="Deuteraphorura">D.</tp:taxon-name-part> <tp:taxon-name-part taxon-name-part-type="species" reg="frasassii">frasassii</tp:taxon-name-part></tp:taxon-name></italic>), and the number of compound vesicles in <abbrev xmlns:xlink="http://www.w3.org/1999/xlink" xlink:title="postantennal organ" id="ABBRID0EKYAE" xlink:type="simple">PAO</abbrev> (21–22 in the new species vs. 16–17 in <italic><tp:taxon-name><tp:taxon-name-part taxon-name-part-type="genus" reg="Deuteraphorura">D.</tp:taxon-name-part> <tp:taxon-name-part taxon-name-part-type="species" reg="frasassii">frasassii</tp:taxon-name-part></tp:taxon-name></italic>). Further differences, especially in the dorsal chaetotaxy, between the two species are summarised in Table <xref ref-type="table" rid="T4">4</xref>.</p><fig id="F3" position="float" orientation="portrait"><label>Figure 3.</label><caption><p>
                <italic><tp:taxon-name><tp:taxon-name-part taxon-name-part-type="genus" reg="Deuteraphorura">Deuteraphorura</tp:taxon-name-part> <tp:taxon-name-part taxon-name-part-type="species" reg="pieroluccii">pieroluccii</tp:taxon-name-part></tp:taxon-name></italic> sp. n. <bold>A</bold> chaetotaxy of leg III from subcoxae to femur (Sx – subcoxae; Cx – coxae; Tr – trochanter; Fe – femur) <bold>B</bold> tibiotarsus III <bold>C</bold> ventral tube <bold>D</bold> female genital opening.</p></caption><graphic xmlns:xlink="http://www.w3.org/1999/xlink" xlink:href="zookeys-739-029-g003.jpg" position="float" orientation="portrait" xlink:type="simple" id="oo_187107.jpg"/></fig><table-wrap id="T4" position="float" orientation="portrait"><label>Table 4.</label><caption><p>Diagnostic characters between <italic><tp:taxon-name><tp:taxon-name-part taxon-name-part-type="genus" reg="Deuteraphorura">D.</tp:taxon-name-part> <tp:taxon-name-part taxon-name-part-type="species" reg="pieroluccii">pieroluccii</tp:taxon-name-part></tp:taxon-name></italic> sp. n <italic>and <tp:taxon-name><tp:taxon-name-part taxon-name-part-type="genus" reg="Deuteraphorura">D.</tp:taxon-name-part> <tp:taxon-name-part taxon-name-part-type="species" reg="frasassii">frasassii</tp:taxon-name-part></tp:taxon-name></italic>.</p></caption><table id="TID0ECMAE" rules="all"><tbody><tr><th rowspan="1" colspan="1">Species</th><th rowspan="1" colspan="1">Body lenght</th><th rowspan="1" colspan="1">
                    <abbrev xmlns:xlink="http://www.w3.org/1999/xlink" xlink:title="postantennal organ" id="ABBRID0EM2AE" xlink:type="simple">PAO</abbrev> compound vesicles</th><th rowspan="1" colspan="1">Setae tibiotarsi I-III</th><th rowspan="1" colspan="1">Postlabial setae ventral groove</th><th rowspan="1" colspan="1">Coxae</th><th rowspan="1" colspan="1">Ventral tube</th><th rowspan="1" colspan="1">
                    <abbrev xmlns:xlink="http://www.w3.org/1999/xlink" xlink:title="thoracic segment" id="ABBRID0EA3AE" xlink:type="simple">Th</abbrev>. I</th></tr><tr><td rowspan="1" colspan="1">
                    <italic><tp:taxon-name><tp:taxon-name-part taxon-name-part-type="genus" reg="Deuteraphorura">D.</tp:taxon-name-part> <tp:taxon-name-part taxon-name-part-type="species" reg="frasassii">frasassii</tp:taxon-name-part></tp:taxon-name></italic>
                  </td><td rowspan="1" colspan="1">1.6 mm</td><td rowspan="1" colspan="1">16–17</td><td rowspan="1" colspan="1">17,18,18</td><td rowspan="1" colspan="1">4+4</td><td rowspan="1" colspan="1">10–12</td><td rowspan="1" colspan="1">6–7</td><td rowspan="1" colspan="1">p3, p6 absent</td></tr><tr><td rowspan="1" colspan="1">
                    <italic><tp:taxon-name><tp:taxon-name-part taxon-name-part-type="genus" reg="Deuteraphorura">D.</tp:taxon-name-part> <tp:taxon-name-part taxon-name-part-type="species" reg="pieroluccii">pieroluccii</tp:taxon-name-part></tp:taxon-name></italic> sp. n.</td><td rowspan="1" colspan="1">2,7 mm</td><td rowspan="1" colspan="1">21–22</td><td rowspan="1" colspan="1">18,18,17</td><td rowspan="1" colspan="1">6+6</td><td rowspan="1" colspan="1">14–15</td><td rowspan="1" colspan="1">8–9</td><td rowspan="1" colspan="1">p3, p6 present</td></tr><tr><td rowspan="1" colspan="1">
                    <bold>Species</bold>
                  </td><td rowspan="1" colspan="1">
                    <bold><abbrev xmlns:xlink="http://www.w3.org/1999/xlink" xlink:title="thoracic segment" id="ABBRID0E15AE" xlink:type="simple">Th</abbrev>. II</bold>
                  </td><td rowspan="1" colspan="1">
                    <bold><abbrev xmlns:xlink="http://www.w3.org/1999/xlink" xlink:title="thoracic segment" id="ABBRID0EE6AE" xlink:type="simple">Th</abbrev>. III</bold>
                  </td><td rowspan="1" colspan="1">
                    <bold><abbrev xmlns:xlink="http://www.w3.org/1999/xlink" xlink:title="abdominal segment" id="ABBRID0EO6AE" xlink:type="simple">Abd</abbrev>. I</bold>
                  </td><td rowspan="1" colspan="1">
                    <bold><abbrev xmlns:xlink="http://www.w3.org/1999/xlink" xlink:title="abdominal segment" id="ABBRID0EY6AE" xlink:type="simple">Abd</abbrev>. II</bold>
                  </td><td rowspan="1" colspan="1">
                    <bold><abbrev xmlns:xlink="http://www.w3.org/1999/xlink" xlink:title="abdominal segment" id="ABBRID0EDAAG" xlink:type="simple">Abd</abbrev>. III</bold>
                  </td><td rowspan="1" colspan="1">
                    <bold><abbrev xmlns:xlink="http://www.w3.org/1999/xlink" xlink:title="abdominal segment" id="ABBRID0ENAAG" xlink:type="simple">Abd</abbrev>. IV</bold>
                  </td><td rowspan="1" colspan="1">
                    <bold><abbrev xmlns:xlink="http://www.w3.org/1999/xlink" xlink:title="abdominal segment" id="ABBRID0EXAAG" xlink:type="simple">Abd</abbrev>. V</bold>
                  </td></tr><tr><td rowspan="1" colspan="1">
                    <italic><tp:taxon-name><tp:taxon-name-part taxon-name-part-type="genus" reg="Deuteraphorura">D.</tp:taxon-name-part> <tp:taxon-name-part taxon-name-part-type="species" reg="frasassii">frasassii</tp:taxon-name-part></tp:taxon-name></italic>
                  </td><td rowspan="1" colspan="1">m3 absent</td><td rowspan="1" colspan="1">m3 absent</td><td rowspan="1" colspan="1">m3 absent</td><td rowspan="1" colspan="1">a4 absent</td><td rowspan="1" colspan="1">m5, ca1 absent</td><td rowspan="1" colspan="1">a4, ca1, ca2 absent.<break/> p2 present</td><td rowspan="1" colspan="1">m3, ca2, ca3 absent</td></tr><tr><td rowspan="1" colspan="1">
                    <italic><tp:taxon-name><tp:taxon-name-part taxon-name-part-type="genus" reg="Deuteraphorura">D.</tp:taxon-name-part> <tp:taxon-name-part taxon-name-part-type="species" reg="pieroluccii">pieroluccii</tp:taxon-name-part></tp:taxon-name></italic> sp. n.</td><td rowspan="1" colspan="1">m3 sometimes absent</td><td rowspan="1" colspan="1">m3 present</td><td rowspan="1" colspan="1">m3 present</td><td rowspan="1" colspan="1">a4 present</td><td rowspan="1" colspan="1">m5, ca1 present</td><td rowspan="1" colspan="1">a4, ca1, ca2 present.<break/> p2 absent</td><td rowspan="1" colspan="1">m3, ca2, ca3 present</td></tr></tbody></table></table-wrap></tp:treatment-sec><ref-list><ref id="B10"><mixed-citation xmlns:xlink="http://www.w3.org/1999/xlink" xlink:type="simple">
          <person-group><name name-style="western"><surname>Fjellberg</surname><given-names>A</given-names></name></person-group> (<year>1999</year>) <article-title>The labial palp in <tp:taxon-name><tp:taxon-name-part taxon-name-part-type="order">Collembola</tp:taxon-name-part></tp:taxon-name>.</article-title> <source>Zoologischer Anzeiger</source> <volume>237</volume>: <fpage>209</fpage>–<lpage>330</lpage>.</mixed-citation></ref><ref id="B19"><mixed-citation xmlns:xlink="http://www.w3.org/1999/xlink" xlink:type="simple">
          <person-group><name name-style="western"><surname>Thibaud</surname><given-names>J-M</given-names></name></person-group> (<year>1986</year>) <article-title>Essai sur une classification biologique et écophysiologique des Collemboles (Insectes) cavernicoles. C.R.</article-title> <source>Académie des Sciences de Paris</source> <volume>303</volume>: <fpage>65</fpage>–<lpage>67</lpage>.</mixed-citation></ref><ref id="B21"><mixed-citation xmlns:xlink="http://www.w3.org/1999/xlink" xlink:type="simple">
          <person-group><name name-style="western"><surname>Weiner</surname><given-names>WM</given-names></name><name name-style="western"><surname>Fiera</surname><given-names>C</given-names></name></person-group> (<year>2014</year>) <article-title>New species of <italic><tp:taxon-name><tp:taxon-name-part taxon-name-part-type="genus">Deuteraphorura</tp:taxon-name-part></tp:taxon-name></italic> (<tp:taxon-name><tp:taxon-name-part taxon-name-part-type="order">Collembola</tp:taxon-name-part></tp:taxon-name>: <tp:taxon-name><tp:taxon-name-part taxon-name-part-type="family">Onychiuridae</tp:taxon-name-part></tp:taxon-name>) from Romania.</article-title> <source>Florida Entomologist</source> <volume>97</volume>(<issue>1</issue>): <fpage>247</fpage>–<lpage>255</lpage>. <ext-link xlink:type="simple" ext-link-type="doi" xlink:href="10.1653/024.097.0133">https://doi.org/10.1653/024.097.0133</ext-link></mixed-citation></ref><ref id="B9"><mixed-citation xmlns:xlink="http://www.w3.org/1999/xlink" xlink:type="simple">
          <person-group><name name-style="western"><surname>Fanciulli</surname><given-names>PP</given-names></name><name name-style="western"><surname>Loreti</surname><given-names>M</given-names></name><name name-style="western"><surname>Dallai</surname><given-names>R</given-names></name></person-group> (<year>2010</year>) <article-title>A new cave species of <italic><tp:taxon-name><tp:taxon-name-part taxon-name-part-type="genus">Deuteraphorura</tp:taxon-name-part></tp:taxon-name></italic> (<tp:taxon-name><tp:taxon-name-part taxon-name-part-type="order">Collembola</tp:taxon-name-part></tp:taxon-name>: <tp:taxon-name><tp:taxon-name-part taxon-name-part-type="family">Onychiuridae</tp:taxon-name-part></tp:taxon-name>) and redescription of four species of the genus from Italy.</article-title> <source>Zootaxa</source> <volume>2609</volume>: <fpage>34</fpage>–<lpage>54</lpage>.</mixed-citation></ref></ref-list></tp:taxon-treatment>
